# Supplementary material for: Comparative Analysis of the GNAI Family Genes in Glioblastoma through Transcriptomics and Single-Cell Technologies
Source: Cancers (Basel). 2023 Oct 23;15(20):5112. doi: 10.3390/cancers15205112 (PMC10605456; doi:10.3390/cancers15205112)
Supplement: Supplementary file 1 [file cancers-15-05112-s001.zip]

Archive with 1 entries (1 files):
- cancers-2599586-supplementary.pdf
